# Supplementary material for: A general approach to risk modeling using partial surrogate markers with application to perioperative acute kidney injury
Source: Diagn Progn Res. 2017 Dec 28;1:21. doi: 10.1186/s41512-017-0022-1 (PMC6460789; doi:10.1186/s41512-017-0022-1)
Supplement: Supplementary file 1 — R Code. (R 6 kb) [file 41512_2017_22_MOESM1_ESM.r]

#This code contains two simplified examples which demonstrate the
#use of a mixture modeling approach to partial surrogate outcome measures.
# As written, the first example is a case where the difference between the conditions
# for the mixture model approach outlined in Section 3 of the manuscript are met.
# In this case the model successful resolves the two subpopulations and recovers 
#the data generating relationship.

# In the second example, the surrogate measures in the two subpopulations are still
# generated from different models but they are less distinct than they were in Example 1.
# In this example the model cannot distinguish the two subpopulations and returns a relationship
#similar to what would have results from the linear model approach.


#Create a seed for reproducible results
set.seed(11)
#Set the sample size
n <- 500
#Generate two covariates A and B
fac.a <- .7*rnorm(n)+.3*rnorm(n, .2, 1)
fac.b <- rbinom(n, 1, .7)

# generate a true outcome which is a linear combination of A and B
dmg <- .3*fac.a+.8 *fac.b
# add the minimum so that all the outcomes are necessarily positive
add.int <- abs(min(dmg))
dmg <- dmg+abs(min(dmg))

#initiate variables
marker <- vector(length=n)
proxy <- vector(length=n)
#for each entry in the dataset determine which subpopulation it is from and generate
# an appropriate surrogate outcome measure
for(i in 1:n){
  test <- runif(1, 0, 1)
  cond <- test<.75 
  marker[i] <- ifelse(test<.75, 1, 0)
  proxy[i] <- ifelse(test<.75, rnorm(1, 0, .3), dmg[i]-rgamma(1, 2, 2)/5)
  }


#fit a linear model with the surrogate as the outcome
lin.mod <- lm(proxy~fac.a+fac.b)
#generate calibration plot based on predictions from the linear model
plot(proxy, predict(lin.mod), xlim=c(min(proxy),max(proxy))
     , ylim=c(min(proxy),max(proxy)), ylab="Model Prediction", xlab="Observed Surrogate", main="Linear Model Calibration")
abline(0, 1, lty=3)

#summarize the linear model
summary(lin.mod)

#Fit a 2-component mixture using flexmix
library(flexmix)
mix.m <- flexmix(proxy~fac.a+fac.b, k=2)
#summarize the mixture model
summary(refit(mix.m))

#refit the two components so they are easier to work with
mod1 <- lm(proxy~fac.a+fac.b, weights=attr(mix.m, "posterior")$scaled[,1])
mod2 <- lm(proxy~fac.a+fac.b, weights=1-attr(mix.m, "posterior")$scaled[,1])
sig.1 <- sqrt(sum(attr(mix.m, "posterior")$scaled[,1]*mod1$resid^2)/mean(attr(mix.m, "posterior")$scaled[,1])/mod1$df)
sig.2 <- sqrt(sum((1-attr(mix.m, "posterior")$scaled[,1])*mod2$resid^2)/mean(1-attr(mix.m, "posterior")$scaled[,1])/mod2$df)
p1 <- sum(attr(mix.m, "posterior")$scaled[,1])/n


#get mixture model predictions
mix.preds <- attr(mix.m, "posterior")$scaled[,1]*predict(mod1)+(1-attr(mix.m, "posterior")$scaled[,1])*predict(mod2)


#generate calibration plot for the mixture model
plot(proxy, mix.preds, xlim=c(min(proxy),max(proxy)), ylim=c(min(proxy),max(proxy)),
     ylab="Model Prediction", xlab="Observed Surrogate", main="Mixture Model Calibration")
abline(0, 1, lty=3)

#Display the relationships between the mixture prediction and the 2 outcomes
plot(predict(mod2), proxy, xlab="Mixture Prediction", ylab="Surrogate")
plot(predict(mod2), dmg, xlab="Mixture Prediction", ylab="Target Outcome")


###  PLOTS ####
plot(fac.a, dmg, xlab="Risk Factor A", ylab="True Outcome")
arrows(0, .6, 0, 1.3, code=3, length=.17)
text(0.5, 1, "Factor B", cex=.7)

#Plot regression lines from LM, mix, and Truth
plot(fac.a[marker==1], proxy[marker==1], xlab="Risk Factor A", ylab="Surrogate", ylim=c(-0.8, 2), xlim=c(-2, 2), cex=.85)
points(fac.a[marker==0], proxy[marker==0], pch=4)
a <- seq(-2, 2, 4/(length(fac.a)-1))
newd <- as.data.frame(matrix(c(a, rep(1, length(a))), ncol=2))
colnames(newd)=c("fac.a", "fac.b")
lines(a, predict(lin.mod, newdata=newd), lwd=2, lty=4)

lines(a, predict(mod2, newdat=newd), lty=2, lwd=2)
lines(a, .3*a+.8+add.int)
legend(-2, 2, c("True Relation", "Mixture Model", "Linear Model"), lty=c(1, 2, 4), cex=.75, bty="n")


######
#####
####
# Non-seperable groups example

#Create a seed for reproducible results
set.seed(11)
#Set the sample size
n <- 500
#Generate two covariates A and B
fac.a <- .7*rnorm(n)+.3*rnorm(n, .2, 1)
fac.b <- rbinom(n, 1, .7)

# generate a true outcome which is a linear combination of A and B
dmg <- .3*fac.a+.3 *fac.b
# add the minimum so that all the outcomes are necessarily positive
add.int <- abs(min(dmg))
dmg <- dmg+abs(min(dmg))

#initiate variables
marker <- vector(length=n)
proxy <- vector(length=n)
#for each entry in the dataset determine which subpopulation it is from and generate
# an appropriate surrogate outcome measure
for(i in 1:n){
  test <- runif(1, 0, 1)
  cond <- test<.75 
  marker[i] <- ifelse(test<.75, 1, 0)
  proxy[i] <- ifelse(test<.75, .25*fac.a[i]+.4 *fac.b[i]-rgamma(1, 2, 2)/5, dmg[i]-rgamma(1, 2, 2)/5)
}


#fit a linear model with the surrogate as the outcome
lin.mod <- lm(proxy~fac.a+fac.b)
#generate calibration plot based on predictions from the linear model
plot(proxy, predict(lin.mod), xlim=c(min(proxy),max(proxy))
     , ylim=c(min(proxy),max(proxy)), ylab="Model Prediction", xlab="Observed Surrogate", main="Linear Model Calibration")
abline(0, 1, lty=3)

#summarize the linear model
summary(lin.mod)

#Fit a 2-component mixture using flexmix
library(flexmix)
mix.m <- flexmix(proxy~fac.a+fac.b, k=2)
#summarize the mixture model
summary(refit(mix.m))

#refit the two components so they are easier to work with
mod1 <- lm(proxy~fac.a+fac.b, weights=attr(mix.m, "posterior")$scaled[,1])
mod2 <- lm(proxy~fac.a+fac.b, weights=1-attr(mix.m, "posterior")$scaled[,1])
sig.1 <- sqrt(sum(attr(mix.m, "posterior")$scaled[,1]*mod1$resid^2)/mean(attr(mix.m, "posterior")$scaled[,1])/mod1$df)
sig.2 <- sqrt(sum((1-attr(mix.m, "posterior")$scaled[,1])*mod2$resid^2)/mean(1-attr(mix.m, "posterior")$scaled[,1])/mod2$df)
p1 <- sum(attr(mix.m, "posterior")$scaled[,1])/n


#get mixture model predictions
mix.preds <- attr(mix.m, "posterior")$scaled[,1]*predict(mod1)+(1-attr(mix.m, "posterior")$scaled[,1])*predict(mod2)


#generate calibration plot for the mixture model
plot(proxy, mix.preds, xlim=c(min(proxy),max(proxy)), ylim=c(min(proxy),max(proxy)),
     ylab="Model Prediction", xlab="Observed Surrogate", main="Mixture Model Calibration")
abline(0, 1, lty=3)


plot(predict(mod2), proxy, xlab="Mixture Prediction", ylab="Surrogate")
plot(predict(mod2), dmg, xlab="Mixture Prediction", ylab="Target Outcome")


###  PLOTS ####
#Plot regression lines from LM, mix, and Truth
plot(fac.a[marker==1], proxy[marker==1], xlab="Risk Factor A", ylab="Surrogate", ylim=c(-0.8, 2), xlim=c(-2, 2), cex=.85)
points(fac.a[marker==0], proxy[marker==0], pch=4)
a <- seq(-2, 2, 4/(length(fac.a)-1))
newd <- as.data.frame(matrix(c(a, rep(1, length(a))), ncol=2))
colnames(newd)=c("fac.a", "fac.b")
lines(a, predict(lin.mod, newdata=newd), lwd=2, lty=4)

lines(a, predict(mod2, newdat=newd), lty=2, lwd=2)
lines(a, .3*a+.3+add.int)
legend(-2, 2, c("True Relation", "Mixture Model", "Linear Model"), lty=c(1, 2, 4), cex=.75, bty="n")
